# Supplementary material for: Surface Electromyography-Driven Parameters for Representing Muscle Mass and Strength
Source: Sensors (Basel). 2023 Jun 10;23(12):5490. doi: 10.3390/s23125490 (PMC10302141; doi:10.3390/s23125490)
Supplement: Supplementary file 1 [file sensors-23-05490-s001.zip]

Archive with 1 entries (1 files):
- sensors-2388900-supplementary.pdf
